# Supplementary material for: CrisprGE: a central hub of CRISPR/Cas-based genome editing
Source: Database (Oxford). 2015 Jun 27;2015:bav055. doi: 10.1093/database/bav055 (PMC4483309; doi:10.1093/database/bav055)
Supplement: Supplementary Data [file supp_bav055_suppl_data.zip]

Archive with 2 entries (2 files):
- supplementary Data2.xlsx
- supplementary Data1.doc
