# Supplementary material for: CrisprGE: a central hub of CRISPR/Cas-based genome editing
Source: Database (Oxford). 2015 Jun 27;2015:bav055. doi: 10.1093/database/bav055 (PMC4483309; doi:10.1093/database/bav055)
Supplement: Supplementary Data [file supp_bav055_suppl_data.zip › supplementary Data2.xlsx]

## Sheet: Table1
CrisprGE: A central hub of CRISPR/Cas based genome editing
Supplementary Data 2:
Table S1. List of all genes targeted with CRISPR/Cas system
S. No.	GENES	NUMBER OF ENTRIES
1	Tyr	252
2	ADH1	238
3	PDS	155
4	Prkdc	125
5	Tet1	118
6	TT4	108
7	B2m	95
8	YSA	92
9	Tet2	88
10	DDM1	87
11	CCR5	86
12	PCSK9	81
13	Dmd	80
14	fh	72
15	Pcdh	72
16	HBB	70
17	ApoE	69
18	Tet3	68
19	Prf1	67
20	PDS3	66
21	Ku70	59
22	VEGFA	58
23	BRl1	56
24	Rag1	56
25	y	54
26	DJ-1	52
27	Ar	48
28	AHR2	45
29	MSTN	43
30	Tg	43
31	ROC5	40
32	DNMT3B	37
33	EMX1	35
34	w	35
35	GT4	34
36	Nes	34
37	Crygc	32
38	Il2rg	32
39	Slc11a2	32
40	BMP1	31
41	PrP	30
42	ry	29
43	DERF1	28
44	miR22	27
45	F13A1	26
46	Mecp2	26
47	C1GALT1C1	25
48	GFP	25
49	JAZ1	25
50	spns2	25
51	SWEET13	25
52	PDR6	24
53	IntegratedHBV genome	23
54	CHLI2	22
55	FANCF	22
56	MYB1	21
57	PPP1R1B	21
58	Bm-ok	20
59	C4BPB	20
60	gsk3b	20
61	ipk1A	20
62	MET1	20
63	MIR	20
64	ddx19	19
65	Rosa26	19
66	Dnmt3a	18
67	Ramp2	18
68	Slc24a5	18
69	kl-3	17
70	CG3708	16
71	gata4	16
72	MPK2	16
73	CAN1	15
74	FT	15
75	HOX3	15
76	HOX5	15
77	p53	15
78	pie-1	15
79	rgs4	15
80	SWEET1A	15
81	AAVS1	14
82	dmrt1	14
83	etv2	14
84	foxl2	14
85	gE	14
86	RpL15	14
87	MPK5	13
88	th1	13
89	Tk	13
90	bli-2	12
91	CDKB2	12
92	CHLI1	12
93	dpy-5	12
94	k81	12
95	CELE_Y61A9LA.1	11
96	Dnmt1	11
97	EGFP	11
98	HPRT1	11
99	inox	11
100	klp-12	11
101	MYB	11
102	SAG1	11
103	Th	11
104	tia11	11
105	ben-1	10
106	BLG	10
107	ey	10
108	Kit	10
109	lin-5	10
110	lir-2	10
111	MYB5	10
112	NUP	10
113	Rian	10
114	sex-1	10
115	SPP	10
116	APC	9
117	BADH2	9
118	BLOS2	9
119	CDKB1	9
120	Ena	9
121	MRS2-2	9
122	MSH1	9
123	Nf1	9
124	PMS3	9
125	actVB	8
126	CDKA2	8
127	Coe	8
128	EPSPS	8
129	Ezh2	8
130	nanos2	8
131	OPN1SW	8
132	POU5F1	9
133	Runx1	8
134	SCO5087	8
135	dpy-7	7
136	NvFP-7R	7
137	s1pr2	7
138	Scr7	7
139	tph1a	7
140	BRCA1	6
141	Cck	6
142	CELE_F58G11.2	6
143	CG18028(light)	6
144	FUT8	6
145	HPRT	6
146	MERTK	6
147	MPK6	6
148	nanos3	6
149	Slc17a6	6
150	WHSC1	6
151	ABCC11	5
152	BAK	5
153	BAX	5
154	CEL	5
155	Cetn1	5
156	CHI3L1	5
157	eng1	5
158	gata5	5
159	IntegratedHBV genome (1523-1542)	5
160	krtt1c19e	5
161	lin-22	5
162	mitfa	5
163	MPK1	5
164	nsd3	5
165	Prm1	5
166	Rag2	5
167	RARA	5
168	SHR	5
169	tan	5
170	unc-119	5
171	avr-15	4
172	BmKMO	4
173	C13H9orf72(C9t2)	4
174	C13H9orf72(C9t3)	4
175	CLTA	4
176	drd3	4
177	ebony	4
178	evx2	4
179	Exo5	4
180	Foxf	4
181	Gal	4
182	GLI1	4
183	HoxD	4
184	IntegratedHBV genome(1681-1700)	4
185	MLH1	4
186	PECR	4
187	Rab38	4
188	TaMLO	4
189	YE1	4
190	ANTXR1	3
191	Asip	3
192	avr-14	3
193	Casp8	3
194	FAT1	3
195	HBEGF	3
196	kif5aa	3
197	mGFP5	3
198	PVALB	3
199	rol-1	3
200	Smc3	3
201	SPL4	3
202	unc-22	3
203	unc-4	3
204	unc-5	3
205	DOP1R1	2
206	dpy-11	2
207	FLS2	2
208	GGTA1	2
209	Os02g23823	2
210	RACK1b	2
211	RACK1c	2
212	SWEET1B	2
213	dpy-13	1
214	gria3a	1
215	kahrp	1
216	Nanog	1
217	orc1	1
218	PF3D7	1
219	slc6a3	1
220	Slc6a5	1
221	Sox2	1
222	Sry	1
223	SUMO1	1

## Sheet: Table2
CrisprGE: A central hub of CRISPR/Cas based genome editing
Supplementary Data 2:
Table S2. Organism wise frequency distribution of all the targeted genes	Frequency distribution of genes with respect to organisms.
S. No.	ORGANISMS	GENES	NUMBER OF ENTRIES
1	Humans (Homo sapiens)	AAVS1	14
		ABCC11	5
		ANTXR1	3
		APC	9
		C4BPB	20
		BRCA1	6
		Casp8	3
		CCR5	86
		CHI3L1	5
		CEL	5
		CLTA	4
		Dmd	20
		DNMT3B	16
		EMX1	35
		FANCF	22
		FAT1	3
		GLI1	4
		HBB	70
		HBEGF	3
		HoxD	4
		HPRT1	11
		Integrated HBV genome	23
		Mecp2	10
		MERTK	6
		miR22	27
		MLH1	4
		OPN1SW	8
		Pcdh	14
		PECR	4
		RARA	5
		PVALB	4
		VEGFA	58
		DJ-1	53
2	Medaka (Oryzias latipes)	Ar	48
3	Mouse (Mus musculus)	B2m	30
		Cetn1	5
		Crygc	32
		dmd	60
		Dnmt1	11
		Dnmt3a	18
		DNMT3B	8
		EGFP	10
		Exo5	4
		Ezh2	8
		Il2rg	15
		Integrated HBV genome (1523-1542)	5
		Integrated HBV genome(1681-1700)	4
		HPRT	6
		Oct4 gene	1
		Mecp2	16
		Nanog	1
		Nf1	9
		PCSK9	81
		Pcdh	58
		Prm1	5
		Prf1	38
		Prkdc	65
		p53	15
		Rab38	4
		Rag1	56
		Rag2	5
		Ramp2	18
		Rian	10
		Rosa26	19
		Runx1	8
		Scr7	7
		Smc3	3
		Sox2	1
		Sry	1
		Tet1	67
		Tet2	36
		Tet3	20
		Tyr	88
		Th	3
		PDS3	48
4	Tobacco (Nicotiana benthamiana)	PDS	26
		ADH1	164
5	thale cress (Arabidopsis thaliana)	ADH1	74
		FLS2	2
		FT	15
		PDS3	18
		SPL4	3
		RACK1b	2
		RACK1c	2
		BRl1	56
		CHLI1	12
		CHLI2	22
		MRS2-2	9
		Gal	4
		JAZ1	25
		TT4	107
		Bm-ok	20
6	Silkworm (Bombyx mori)	BLOS2	9
		KMO	4
		Ku70	59
		Th	8
		tan	5
		ipk1A	14
7	Maize (Zea mays)	tyr	23
8	Frog (Xenopus tropicalis)	TaMLO	4
9	Wheat (Triticum aestivum)	inox	11
		SAG1	11
10	Protozoan (Toxoplasma gondii)	avr-14	3
11	Worm (Caenorhabditis elegans)	avr-15	4
		ben-1	10
		bli-2	12
		CELE_F58G11.2	6
		CELE_Y61A9LA.1	11
		dpy-5	12
		dpy-7	7
		dpy-11	2
		klp-12	11
		gfp	1
		dpy-13	1
		lin-5	10
		lin-22	5
		lir-2	10
		rol-1	3
		pie-1	15
		sex-1	10
		unc-119	3
		unc-22	3
		unc-119	2
		unc-4	3
		unc-5	4
		ey	10
12	Water flea (Daphnia)	ebony	4
13	Fruitfly (Drosophila melanogaster)	Ena	9
		CG3708	16
		DOP1R1	2
		K81	12
		RpL15	14
		kl-3	17
		CG18028 (light)	6
		w	35
		y	54
		YE1	4
		ry	29
		gE	15
14	HSV (Herpes simplex virus)	Tk	13
		DNMT3B	13
15	Tomato (Solanum lycopersicum)	mGFP5	3
		SHR	5
		PDS	11
16	Sweet orange (citrus sinensis)	CAN1	32
17	Yeast (Saccharomyces cerevisiae)	SCO5087	8
18	Streptomyces coelicolor	actVB	8
		BMP1	31
19	Surrogate reporter	PP1R13	21
		F13A1	5
		GGTA1	2
20	Pig (Porcine)	POU5F1	8
		orc1	1
21	Plasmodium (Plasmodium falciparum)	PF3D7	1
		egfp	1
		kahrp	1
		dmrt1	14
22	Nile tilapia (Oreochromis niloticus)	foxl2	14
		nanos2	8
		nanos3	6
		CDKA2	8
23	Rice (Oryza sativa)	CDKB1	9
		CDKB2	12
		PDS	38
		BADH2	9
		Os02g23823	2
		EPSPS	7
		DERF1	28
		MPK1	4
		MPK2	16
		MPK5	12
		MPK6	6
		MSH1	9
		MYB	11
		MYB5	10
		MYB1	21
		PMS3	9
		ROC5	40
		SPP	10
		SWEET1A	15
		SWEET1B	2
		SWEET13	25
		YSA	92
		ApoE	61
24	Rat (Rattus norvegicus)	B2m	65
		Asip	3
		Kit	10
		Cck	6
		Il2rg	17
		Nes	34
		Prf1	29
		Prkdc	60
		Tet1	51
		Tet2	50
		Tet3	48
		Tyr	105
		Slc11a2	32
		ApoE	8
25	Zebrafish (Danio rerio)	ddx19	19
		C13H9orf72(C9t3)	4
		C13H9orf72(C9t2)	4
		Tg	43
		eng1a	5
		etv2	14
		evx2	4
		drd3	4
		fh	72
		gata4	16
		gata5	5
		krtt1c19e	5
		Slc6a5	1
		Slc24a5	18
		gsk3b	20
		gria3a	1
		WHSC1	11
		WHSC1L1	5
		kif5aa	3
		mitfa	5
		rgs4	15
		s1pr2	6
		spns2	25
		slc6a3	1
		tyr	36
		th1	13
		tph1a	7
		tia1l	11
		slc17a6b	7
		BLG	6
26	goat (Capra aegagrus hircus)	MSTN	31
		NUP	6
		PrP	26
		Foxf	4
27	sea squirt (Ciona intestinalis)	Coe	8
		SUMO1	1
		HOX3	15
		HOX5	15
		PDS	80
28	tobacco (Nicotiana tabacum)	PDR6	24
		NvFP-7R	7
29	Nematostella vectensis	GFP	24
30	Soybean (Glycine max)	GT4	34
		DDM1	87
		MET1	20
		MIR	20
31	mummichog (Fundulus heteroclitus)	AHR2	45
32	Chinese hamster (Cricetulus griseus)	C1GALT1C1	25
		BAK	5
		BAX	5
		FUT8	6
